# Supplementary material for: RHO Variants and Autosomal Dominant Retinitis Pigmentosa: Insights from the Italian Genetic Landscape
Source: Genes (Basel). 2024 Sep 2;15(9):1158. doi: 10.3390/genes15091158 (PMC11431160; doi:10.3390/genes15091158)
Supplement: Supplementary file 1 [file genes-15-01158-s001.zip]

Archive with 1 entries (1 files):
- genes-3162794-supplementary.xlsx
