# Supplementary material for: RHO Variants and Autosomal Dominant Retinitis Pigmentosa: Insights from the Italian Genetic Landscape
Source: Genes (Basel). 2024 Sep 2;15(9):1158. doi: 10.3390/genes15091158 (PMC11431160; doi:10.3390/genes15091158)
Supplement: Supplementary file 1 [file genes-15-01158-s001.zip › genes-3162794-supplementary.xlsx]

## Sheet: Table S1
Chromosome	GRCh37Location	Nucleotide Coding	Protein change	dbSNP ID	Variant type	Molecular consequence	Clinvar classification
3	129253740	c.*1179T>C		rs569761830	single nucleotide variant	3 prime UTR variant	Uncertain significance
3	129253816	c.*1255T>C		rs774496991	single nucleotide variant	3 prime UTR variant	Uncertain significance
3	129253855	c.*1294A>G		rs1047324551	single nucleotide variant	3 prime UTR variant	Uncertain significance
3	129252686 - 129252687	c.*139_*140del		rs796098464	Deletion	3 prime UTR variant	Uncertain significance
3	129254015	c.*1454G>A		rs2084812090	single nucleotide variant	3 prime UTR variant	Uncertain significance
3	129254016	c.*1455T>C		rs552362456	single nucleotide variant	3 prime UTR variant	Uncertain significance
3	129254160	c.*1599G>A		rs576980794	single nucleotide variant	3 prime UTR variant	Uncertain significance
3	129252785	c.*224C>T		rs886057970	single nucleotide variant	3 prime UTR variant	Uncertain significance
3	129252587	c.*26C>T		rs773347364	single nucleotide variant	3 prime UTR variant	Uncertain significance
3	129252837	c.*276C>T		rs759322778	single nucleotide variant	3 prime UTR variant	Uncertain significance
3	129252846	c.*285G>A		rs1487459358	single nucleotide variant	3 prime UTR variant	Uncertain significance
3	129252967	c.*406G>C		rs2084804479	single nucleotide variant	3 prime UTR variant	Uncertain significance
3	129252601	c.*40C>T		rs886057968	single nucleotide variant	3 prime UTR variant	Uncertain significance
3	129253001	c.*440C>G		rs886057971	single nucleotide variant	3 prime UTR variant	Uncertain significance
3	129253103	c.*542G>A		rs369408405	single nucleotide variant	3 prime UTR variant	Uncertain significance
3	129253112	c.*551G>A		rs933661466	single nucleotide variant	3 prime UTR variant	Uncertain significance
3	129253134	c.*573C>T		rs2084806235	single nucleotide variant	3 prime UTR variant	Uncertain significance
3	129253194	c.*633G>A		rs886057972	single nucleotide variant	3 prime UTR variant	Uncertain significance
3	129253206	c.*645G>C		rs886057973	single nucleotide variant	3 prime UTR variant	Uncertain significance
3	129253231	c.*670A>C		rs2084806843	single nucleotide variant	3 prime UTR variant	Uncertain significance
3	129253240	c.*679A>G		rs1359424642	single nucleotide variant	3 prime UTR variant	Uncertain significance
3	129253302	c.*741T>C		rs753496233	single nucleotide variant	3 prime UTR variant	Uncertain significance
3	129253376	c.*815G>T		rs2084807511	single nucleotide variant	3 prime UTR variant	Uncertain significance
3	129253399	c.*838A>T		rs886057974	single nucleotide variant	3 prime UTR variant	Uncertain significance
3	129253448	c.*887G>C		rs886057975	single nucleotide variant	3 prime UTR variant	Uncertain significance
3	129253509	c.*948T>C		rs529674071	single nucleotide variant	3 prime UTR variant	Uncertain significance
3	129253520	c.*959A>G		rs368910470	single nucleotide variant	3 prime UTR variant	Conflicting classifications of pathogenicity
3	129253531	c.*970C>T		rs886057976	single nucleotide variant	3 prime UTR variant	Uncertain significance
3	129247553	c.-24G>T		rs771188148	single nucleotide variant	5 prime UTR variant	Uncertain significance
3	129252523	c.1009G>A	(p.Val337Met)	rs201989308	single nucleotide variant	missense variant	Uncertain significance
3	129252524	c.1010del	(p.Val337fs)	rs2084801221	Deletion	frameshift variant	Uncertain significance
3	129252525 - 129252571	c.1012_*11del	(p.Ser338fs)		Deletion	frameshift variant	Uncertain significance
3	129252529	c.1015A>T	(p.Lys339Ter)	rs2084801237	single nucleotide variant	nonsense	Uncertain significance
3	129247677	c.101C>T	(p.Pro34Leu)	rs2108749194	single nucleotide variant	missense variant	Uncertain significance
3	129252535	c.1021G>A	(p.Glu341Lys)	rs142322202	single nucleotide variant	missense variant	Conflicting classifications of pathogenicity
3	129252539	c.1025C>T	(p.Thr342Met)	rs183318466	single nucleotide variant	missense variant	Conflicting classifications of pathogenicity
3	129252542	c.1028G>A	(p.Ser343Asn)	rs2084801470	single nucleotide variant	missense variant	Conflicting classifications of pathogenicity
3	129252544	c.1030C>G	(p.Gln344Glu)	rs104893778	single nucleotide variant	missense variant	Uncertain significance
3	129252544	c.1030C>T	(p.Gln344Ter)	rs104893778	single nucleotide variant	nonsense	Pathogenic
3	129252546	c.1032G>C	(p.Gln344His)	rs749753555	single nucleotide variant	missense variant	Conflicting classifications of pathogenicity
3	129252547	c.1033G>A	(p.Val345Met)	rs104893795	single nucleotide variant	missense variant	Pathogenic/Likely pathogenic
3	129252547	c.1033G>C	(p.Val345Leu)	rs104893795	single nucleotide variant	missense variant	Pathogenic
3	129252547	c.1033G>T	(p.Val345Leu)	rs104893795	single nucleotide variant	missense variant	Pathogenic
3	129252548	c.1034T>A	(p.Val345Glu)	rs1578281706	single nucleotide variant	missense variant	Likely pathogenic
3	129252548	c.1034T>C	(p.Val345Ala)	rs1578281706	single nucleotide variant	missense variant	Pathogenic/Likely pathogenic
3	129252550	c.1036G>A	(p.Ala346Thr)	rs2084801591	single nucleotide variant	missense variant	Uncertain significance
3	129252553	c.1039C>A	(p.Pro347Thr)	rs29001637	single nucleotide variant	missense variant	Pathogenic
3	129252553	c.1039C>G	(p.Pro347Ala)		single nucleotide variant	missense variant	Pathogenic
3	129252553	c.1039C>T	(p.Pro347Ser)	rs29001637	single nucleotide variant	missense variant	Pathogenic
3	129247679	c.103T>C	(p.Trp35Arg)	rs1259844494	single nucleotide variant	missense variant	Uncertain significance
3	129252554	c.1040C>A	(p.Pro347Gln)	rs29001566	single nucleotide variant	missense variant	Pathogenic
3	129252554	c.1040C>G	(p.Pro347Arg)	rs29001566	single nucleotide variant	missense variant	Pathogenic
3	129252554	c.1040C>T	(p.Pro347Leu)	rs29001566	single nucleotide variant	missense variant	Pathogenic/Likely pathogenic
3	129252551	c.1040del	(p.Pro347fs)	rs2084801618	Deletion	frameshift variant	Pathogenic
3	129252557	c.1043C>T	(p.Ala348Val)	rs1187838977	single nucleotide variant	missense variant	Uncertain significance
3	129252559	c.1045T>C	(p.Ter349Gln)	rs2084801700	single nucleotide variant	stop lost	Pathogenic/Likely pathogenic
3	129252559	c.1045T>G	(p.Ter349Glu)	rs2084801700	single nucleotide variant	stop lost	Pathogenic
3	129247682	c.106C>T	(p.Gln36Ter)	rs760515764	single nucleotide variant	nonsense	Pathogenic
3	129247691	c.115A>G	(p.Met39Val)		single nucleotide variant	missense variant	Uncertain significance
3	129247692	c.116T>G	(p.Met39Arg)	rs2084756915	single nucleotide variant	missense variant	Pathogenic/Likely pathogenic
3	129247587	c.11C>A	(p.Thr4Lys)		single nucleotide variant	missense variant	Uncertain significance
3	129247697	c.121G>A	(p.Ala41Thr)		single nucleotide variant	missense variant	Uncertain significance
3	129247700	c.124G>A	(p.Ala42Thr)	rs538820015	single nucleotide variant	missense variant	Conflicting classifications of pathogenicity
3	129247704	c.128A>G	(p.Tyr43Cys)		single nucleotide variant	missense variant	Uncertain significance
3	129247706	c.130A>C	(p.Met44Leu)		single nucleotide variant	missense variant	Uncertain significance
3	129247707	c.131T>C	(p.Met44Thr)	rs774336493	single nucleotide variant	missense variant	Likely pathogenic
3	129247709	c.133T>C	(p.Phe45Leu)	rs104893770	single nucleotide variant	missense variant	Uncertain significance
3	129247713	c.137T>G	(p.Leu46Arg)	rs2084757073	single nucleotide variant	missense variant	Pathogenic
3	129247721	c.145G>A	(p.Val49Met)	rs534819675	single nucleotide variant	missense variant	Uncertain significance
3	129247590	c.14A>G	(p.Glu5Gly)	rs144270441	single nucleotide variant	missense variant	Uncertain significance
3	129247727	c.151G>C	(p.Gly51Arg)	rs104893792	single nucleotide variant	missense variant	Pathogenic
3	129247728	c.152G>T	(p.Gly51Val)	rs149079952	single nucleotide variant	missense variant	Pathogenic
3	129247734	c.158C>G	(p.Pro53Arg)	rs28933395	single nucleotide variant	missense variant	Pathogenic
3	129247741	c.165C>A	(p.Asn55Lys)	rs1312862210	single nucleotide variant	missense variant	Pathogenic/Likely pathogenic
3	129247741	c.165C>G	(p.Asn55Lys)	rs1312862210	single nucleotide variant	missense variant	Pathogenic
3	129247592	c.16G>A	(p.Gly6Ser)	rs145024369	single nucleotide variant	missense variant	Uncertain significance
3	129247748 - 129247749	c.172_173delinsTA	(p.Thr58Ter)	rs2084757329	Indel	nonsense	Pathogenic/Likely pathogenic
3	129247749	c.173C>G	(p.Thr58Arg)	rs28933394	single nucleotide variant	missense variant	Pathogenic/Likely pathogenic
3	129247749	c.173C>T	(p.Thr58Met)	rs28933394	single nucleotide variant	missense variant	Uncertain significance
3	129247751	c.175C>T	(p.Leu59Phe)	rs777849735	single nucleotide variant	missense variant	Uncertain significance
3	129247752	c.176T>A	(p.Leu59His)	rs2108749238	single nucleotide variant	missense variant	Pathogenic
3	129247752	c.176T>G	(p.Leu59Arg)	rs2108749238	single nucleotide variant	missense variant	Uncertain significance
3	129247754	c.178T>C	(p.Tyr60His)	rs771007146	single nucleotide variant	missense variant	Uncertain significance
3	129247756	c.180C>A	(p.Tyr60Ter)	rs527236101	single nucleotide variant	nonsense	Pathogenic/Likely pathogenic
3	129247756	c.180C>G	(p.Tyr60Ter)	rs527236101	single nucleotide variant	nonsense	Pathogenic
3	129247761	c.185C>A	(p.Thr62Asn)	rs769464362	single nucleotide variant	missense variant	Uncertain significance
3	129247763	c.187G>A	(p.Val63Ile)	rs146936681	single nucleotide variant	missense variant	Uncertain significance
3	129247766	c.190C>T	(p.Gln64Ter)	rs2084757596	single nucleotide variant	nonsense	Pathogenic
3	129247768 - 129247779	c.194_205del	(p.His65_Leu68del)		Deletion	inframe_deletion	Uncertain significance
3	129247770	c.194A>G	(p.His65Arg)	rs2084757607	single nucleotide variant	missense variant	Uncertain significance
3	129247770	c.194A>T	(p.His65Leu)	rs2084757607	single nucleotide variant	missense variant	Uncertain significance
3	129247772	c.196A>T	(p.Lys66Ter)	rs2108749253	single nucleotide variant	nonsense	Pathogenic
3	129247577	c.1A>G	(p.Met1Val)		single nucleotide variant	missense variant|initiator_codon_variant	Uncertain significance
3	129247779	c.203T>G	(p.Leu68Arg)	rs137883686	single nucleotide variant	missense variant	Uncertain significance
3	129247778 - 129247789	c.204_215del	(p.Arg69_Leu72del)	rs2084757679	Deletion	inframe_deletion	Likely pathogenic
3	129247781	c.205C>T	(p.Arg69Cys)	rs761101263	single nucleotide variant	missense variant	Uncertain significance
3	129247785	c.209C>T	(p.Thr70Met)	rs143559914	single nucleotide variant	missense variant	Uncertain significance
3	129247787	c.211C>T	(p.Pro71Ser)	rs1305158106	single nucleotide variant	missense variant	Uncertain significance
3	129247794	c.218A>G	(p.Asn73Ser)	rs779169631	single nucleotide variant	missense variant	Pathogenic
3	129247795	c.219C>A	(p.Asn73Lys)	rs374902462	single nucleotide variant	missense variant	Uncertain significance
3	129247799	c.223A>G	(p.Ile75Val)		single nucleotide variant	missense variant	Uncertain significance
3	129247802	c.226C>T	(p.Leu76=)		single nucleotide variant	synonymous variant	Uncertain significance
3	129247805	c.229C>T	(p.Leu77Phe)	rs1405507439	single nucleotide variant	missense variant	Uncertain significance
3	129247808	c.232A>T	(p.Asn78Tyr)	rs1248203737	single nucleotide variant	missense variant	Likely pathogenic
3	129247809	c.233A>T	(p.Asn78Ile)		single nucleotide variant	missense variant	Conflicting classifications of pathogenicity
3	129247810	c.235del	(p.Asn78_Leu79insTer)	rs1478248064	Deletion	nonsense	Pathogenic
3	129247814	c.238G>T	(p.Ala80Ser)	rs1176212506	single nucleotide variant	missense variant	Uncertain significance
3	129247817 - 129247819	c.242_244del	(p.Val81del)	rs2084758319	Deletion	inframe_deletion	Uncertain significance
3	129247818	c.242T>C	(p.Val81Ala)	rs745643650	single nucleotide variant	missense variant	Uncertain significance
3	129247827	c.251T>C	(p.Leu84Pro)	rs2108749285	single nucleotide variant	missense variant	Likely pathogenic
3	129247835	c.259G>T	(p.Val87Phe)		single nucleotide variant	missense variant	Likely pathogenic
3	129247601	c.25T>G	(p.Phe9Val)	rs2108749130	single nucleotide variant	missense variant	Uncertain significance
3	129247836	c.260T>A	(p.Val87Asp)	rs104893771	single nucleotide variant	missense variant	Likely pathogenic
3	129247839	c.263T>C	(p.Leu88Pro)	rs1057521112	single nucleotide variant	missense variant	Likely pathogenic
3	129247841	c.265G>C	(p.Gly89Arg)	rs1578278354	single nucleotide variant	missense variant	Likely pathogenic
3	129247842	c.266G>A	(p.Gly89Asp)	rs104893772	single nucleotide variant	missense variant	Pathogenic
3	129247845	c.269G>A	(p.Gly90Asp)	rs104893790	single nucleotide variant	missense variant	Pathogenic
3	129247849	c.273C>T	(p.Phe91=)		single nucleotide variant	synonymous variant	Uncertain significance
3	129247850	c.274A>G	(p.Thr92Ala)	rs768298431	single nucleotide variant	missense variant	Uncertain significance
3	129247853	c.277A>C	(p.Ser93Arg)		single nucleotide variant	missense variant	Uncertain significance
3	129247855	c.279C>G	(p.Ser93Arg)	rs773808406	single nucleotide variant	missense variant	Uncertain significance
3	129247603	c.27C>A	(p.Phe9Leu)	rs1361105199	single nucleotide variant	missense variant	Uncertain significance
3	129247857	c.281C>T	(p.Thr94Ile)	rs104893796	single nucleotide variant	missense variant	Likely pathogenic
3	129247858	c.282C>G	(p.Thr94=)		single nucleotide variant	synonymous variant	Uncertain significance
3	129247860	c.284T>C	(p.Leu95Pro)	rs2084758666	single nucleotide variant	missense variant	Conflicting classifications of pathogenicity
3	129247872	c.296T>C	(p.Leu99Pro)		single nucleotide variant	missense variant	Uncertain significance
3	129247875	c.299A>C	(p.His100Pro)		single nucleotide variant	missense variant	Uncertain significance
3	129247875	c.299A>G	(p.His100Arg)	rs143735182	single nucleotide variant	missense variant	Uncertain significance
3	129247878	c.302G>A	(p.Gly101Glu)		single nucleotide variant	missense variant	Uncertain significance
3	129247878	c.302G>T	(p.Gly101Val)	rs759945007	single nucleotide variant	missense variant	Conflicting classifications of pathogenicity
3	129247880	c.304T>A	(p.Tyr102Asn)	rs2084758850	single nucleotide variant	missense variant	Uncertain significance
3	129247882	c.306C>G	(p.Tyr102Ter)	rs2084758866	single nucleotide variant	nonsense	Pathogenic
3	129247886	c.310G>A	(p.Val104Ile)	rs144317206	single nucleotide variant	missense variant	Conflicting classifications of pathogenicity
3	129247892	c.316G>A	(p.Gly106Arg)	rs104893773	single nucleotide variant	missense variant	Pathogenic/Likely pathogenic
3	129247892	c.316G>C	(p.Gly106Arg)	rs104893773	single nucleotide variant	missense variant	Pathogenic
3	129247892	c.316G>T	(p.Gly106Trp)	rs104893773	single nucleotide variant	missense variant	Pathogenic/Likely pathogenic
3	129247893	c.317G>C	(p.Gly106Ala)	rs1578278417	single nucleotide variant	missense variant	Likely pathogenic
3	129247893	c.317G>T	(p.Gly106Val)	rs1578278417	single nucleotide variant	missense variant	Likely pathogenic
3	129247895	c.319C>T	(p.Pro107Ser)		single nucleotide variant	missense variant	Conflicting classifications of pathogenicity
3	129247607	c.31G>A	(p.Val11Met)	rs1251088622	single nucleotide variant	missense variant	Uncertain significance
3	129247898	c.322A>G	(p.Thr108Ala)		single nucleotide variant	missense variant	Uncertain significance
3	129247901	c.325G>A	(p.Gly109Arg)	rs1415160298	single nucleotide variant	missense variant	Pathogenic/Likely pathogenic
3	129247904	c.328T>C	(p.Cys110Arg)	rs1578278438	single nucleotide variant	missense variant	Pathogenic
3	129247904	c.328T>G	(p.Cys110Gly)	rs1578278438	single nucleotide variant	missense variant	Likely pathogenic
3	129247905	c.329G>A	(p.Cys110Tyr)	rs104893787	single nucleotide variant	missense variant	Pathogenic
3	129247905	c.329G>T	(p.Cys110Phe)		single nucleotide variant	missense variant	Pathogenic/Likely pathogenic
3	129247906	c.330C>G	(p.Cys110Trp)		single nucleotide variant	missense variant	Likely pathogenic
3	129247911	c.335T>C	(p.Leu112Ser)	rs371461422	single nucleotide variant	missense variant	Uncertain significance
3	129247913	c.337G>A	(p.Glu113Lys)	rs2108749341	single nucleotide variant	missense variant	Pathogenic
3	129247917	c.341G>A	(p.Gly114Asp)	rs104893788	single nucleotide variant	missense variant	Pathogenic
3	129247917	c.341G>T	(p.Gly114Val)	rs104893788	single nucleotide variant	missense variant	Pathogenic
3	129247923	c.347T>A	(p.Phe116Tyr)		single nucleotide variant	missense variant	Uncertain significance
3	129247928 - 129247939	c.353_361+3del		rs2084759300	Deletion	splice donor variant	Likely pathogenic
3	129247931	c.355C>G	(p.Leu119Val)		single nucleotide variant	missense variant	Uncertain significance
3	129247933	c.357G>A	(p.Leu119=)	rs1476531540	single nucleotide variant	synonymous variant	Uncertain significance
3	129247933	c.359del	(p.Gly120fs)	rs1057518210	Deletion	frameshift variant	Pathogenic
3	129247611	c.35C>G	(p.Pro12Arg)	rs1198077854	single nucleotide variant	missense variant	Uncertain significance
3	129247936	c.360C>A	(p.Gly120=)	rs79765751	single nucleotide variant	synonymous variant	Uncertain significance
3	129247947	c.361+10G>A		rs372128112	single nucleotide variant	intron variant	Conflicting classifications of pathogenicity
3	129247938	c.361+1G>A			single nucleotide variant	splice donor variant	Likely pathogenic
3	129247942	c.361+5G>A		rs2084759494	single nucleotide variant	intron variant	Uncertain significance
3	129247937	c.361G>A	(p.Gly121Ser)	rs771637224	single nucleotide variant	missense variant	Uncertain significance
3	129249709	c.362-10T>C		rs568571580	single nucleotide variant	intron variant	Conflicting classifications of pathogenicity
3	129249708 - 129249709	c.362-11_362-10delinsAA			Indel	intron variant	Uncertain significance
3	129249719	c.362G>T	(p.Gly121Val)	rs2084774644	single nucleotide variant	missense variant	Likely pathogenic
3	129249721	c.364G>T	(p.Glu122Ter)		single nucleotide variant	nonsense	Pathogenic
3	129247610	c.36del	(p.Phe13fs)	rs1172673857	Deletion	frameshift variant	Conflicting classifications of pathogenicity
3	129249731	c.374T>G	(p.Leu125Arg)		single nucleotide variant	missense variant	Pathogenic
3	129249737	c.380C>A	(p.Ser127Tyr)		single nucleotide variant	missense variant	Uncertain significance
3	129249737	c.380C>T	(p.Ser127Phe)	rs2108749921	single nucleotide variant	missense variant	Conflicting classifications of pathogenicity
3	129247614	c.38T>C	(p.Phe13Ser)		single nucleotide variant	missense variant	Uncertain significance
3	129249749	c.392T>C	(p.Leu131Pro)	rs1553781140	single nucleotide variant	missense variant	Pathogenic/Likely pathogenic
3	129249749	c.392T>G	(p.Leu131Arg)		single nucleotide variant	missense variant	Likely pathogenic
3	129249756	c.399C>A	(p.Ile133=)	rs372812523	single nucleotide variant	synonymous variant	Conflicting classifications of pathogenicity
3	129249757	c.400G>A	(p.Glu134Lys)		single nucleotide variant	missense variant	Likely pathogenic
3	129249760	c.403C>G	(p.Arg135Gly)	rs104893775	single nucleotide variant	missense variant	Pathogenic
3	129249760	c.403C>T	(p.Arg135Trp)	rs104893775	single nucleotide variant	missense variant	Pathogenic
3	129249761 - 129249762	c.404_405delinsTT	(p.Arg135Leu)	rs886041233	Indel	missense variant	Pathogenic
3	129249761	c.404G>A	(p.Arg135Gln)	rs104893774	single nucleotide variant	missense variant	Uncertain significance
3	129249761	c.404G>C	(p.Arg135Pro)	rs104893774	single nucleotide variant	missense variant	Pathogenic
3	129249761	c.404G>T	(p.Arg135Leu)	rs104893774	single nucleotide variant	missense variant	Pathogenic
3	129249763	c.406T>C	(p.Tyr136His)	rs2084775038	single nucleotide variant	missense variant	Uncertain significance
3	129249765	c.408C>A	(p.Tyr136Ter)	rs200248198	single nucleotide variant	nonsense	Pathogenic/Likely pathogenic
3	129249766	c.409G>A	(p.Val137Met)	rs778626065	single nucleotide variant	missense variant	Uncertain significance
3	129249776	c.419G>C	(p.Cys140Ser)	rs2084775122	single nucleotide variant	missense variant	Uncertain significance
3	129249785	c.428T>A	(p.Met143Lys)	rs752496804	single nucleotide variant	missense variant	Uncertain significance
3	129249793	c.436T>A	(p.Phe146Ile)	rs1222453447	single nucleotide variant	missense variant	Uncertain significance
3	129249796	c.439C>T	(p.Arg147Cys)	rs200165530	single nucleotide variant	missense variant	Uncertain significance
3	129247619	c.43A>G	(p.Asn15Asp)		single nucleotide variant	missense variant	Uncertain significance
3	129249797	c.440G>A	(p.Arg147His)	rs746468201	single nucleotide variant	missense variant	Uncertain significance
3	129249800	c.443T>C	(p.Phe148Ser)		single nucleotide variant	missense variant	Uncertain significance
3	129249802	c.445G>A	(p.Gly149Arg)	rs780408367	single nucleotide variant	missense variant	Uncertain significance
3	129249805	c.448G>A	(p.Glu150Lys)	rs104893791	single nucleotide variant	missense variant	Pathogenic/Likely pathogenic
3	129247620	c.44A>G	(p.Asn15Ser)	rs104893786	single nucleotide variant	missense variant	Pathogenic
3	129247620	c.44A>T	(p.Asn15Ile)	rs104893786	single nucleotide variant	missense variant	Likely pathogenic
3	129249807	c.450G>C	(p.Glu150Asp)		single nucleotide variant	missense variant	Uncertain significance
3	129249809	c.452A>G	(p.Asn151Ser)	rs1381050525	single nucleotide variant	missense variant	Uncertain significance
3	129249815	c.458C>A	(p.Ala153Asp)	rs1418964117	single nucleotide variant	missense variant	Uncertain significance
3	129249815	c.458C>T	(p.Ala153Val)	rs1418964117	single nucleotide variant	missense variant	Uncertain significance
3	129247621	c.45T>A	(p.Asn15Lys)	rs1578278088	single nucleotide variant	missense variant	Likely pathogenic
3	129247621	c.45T>G	(p.Asn15Lys)	rs1578278088	single nucleotide variant	missense variant	Pathogenic/Likely pathogenic
3	129249821	c.464T>C	(p.Met155Thr)	rs762290223	single nucleotide variant	missense variant	Uncertain significance
3	129249824	c.467G>T	(p.Gly156Val)	rs557301477	single nucleotide variant	missense variant	Uncertain significance
3	129247623	c.47C>T	(p.Ala16Val)	rs201340914	single nucleotide variant	missense variant	Uncertain significance
3	129249837	c.480C>A	(p.Thr160=)	rs151063543	single nucleotide variant	synonymous variant	Conflicting classifications of pathogenicity
3	129249838	c.481T>C	(p.Trp161Arg)	rs2108749979	single nucleotide variant	missense variant	Likely pathogenic
3	129249839	c.482G>A	(p.Trp161Ter)	rs869320618	single nucleotide variant	nonsense	Pathogenic
3	129249846	c.489G>A	(p.Met163Ile)		single nucleotide variant	missense variant	Likely pathogenic
3	129247624	c.48G>A	(p.Ala16=)	rs766112074	single nucleotide variant	synonymous variant	Conflicting classifications of pathogenicity
3	129249848	c.491C>A	(p.Ala164Glu)	rs104893793	single nucleotide variant	missense variant	Pathogenic
3	129249848	c.491C>T	(p.Ala164Val)	rs104893793	single nucleotide variant	missense variant	Pathogenic/Likely pathogenic
3	129249854	c.497C>T	(p.Ala166Val)	rs1578279746	single nucleotide variant	missense variant	Likely pathogenic
3	129249858	c.501C>G	(p.Cys167Trp)	rs751280060	single nucleotide variant	missense variant	Pathogenic
3	129249859	c.502G>A	(p.Ala168Thr)	rs574202023	single nucleotide variant	missense variant	Uncertain significance
3	129249859	c.502G>C	(p.Ala168Pro)		single nucleotide variant	missense variant	Uncertain significance
3	129249862	c.505G>A	(p.Ala169Thr)	rs377687329	single nucleotide variant	missense variant	Uncertain significance
3	129249862	c.505G>C	(p.Ala169Pro)		single nucleotide variant	missense variant	Pathogenic
3	129249866	c.509C>G	(p.Pro170Arg)	rs1553781176	single nucleotide variant	missense variant	Pathogenic/Likely pathogenic
3	129247626	c.50C>A	(p.Thr17Lys)	rs104893769	single nucleotide variant	missense variant	Likely pathogenic
3	129247626	c.50C>T	(p.Thr17Met)	rs104893769	single nucleotide variant	missense variant	Pathogenic
3	129249868	c.511C>A	(p.Pro171Thr)		single nucleotide variant	missense variant	Uncertain significance
3	129249868	c.511C>T	(p.Pro171Ser)	rs104893794	single nucleotide variant	missense variant	Pathogenic
3	129249869	c.512C>A	(p.Pro171Gln)	rs2084776162	single nucleotide variant	missense variant	Pathogenic/Likely pathogenic
3	129249869	c.512C>G	(p.Pro171Arg)	rs2084776162	single nucleotide variant	missense variant	Pathogenic/Likely pathogenic
3	129249869	c.512C>T	(p.Pro171Leu)	rs2084776162	single nucleotide variant	missense variant	Pathogenic/Likely pathogenic
3	129249871	c.514C>T	(p.Leu172Phe)	rs769236224	single nucleotide variant	missense variant	Uncertain significance
3	129249872	c.515T>C	(p.Leu172Pro)	rs2084776200	single nucleotide variant	missense variant	Uncertain significance
3	129249874	c.517G>C	(p.Ala173Pro)	rs139731264	single nucleotide variant	missense variant	Uncertain significance
3	129249875	c.518C>A	(p.Ala173Asp)	rs1461270517	single nucleotide variant	missense variant	Uncertain significance
3	129249875	c.518C>T	(p.Ala173Val)		single nucleotide variant	missense variant	Uncertain significance
3	129249877	c.520G>A	(p.Gly174Ser)	rs527236103	single nucleotide variant	missense variant	Conflicting classifications of pathogenicity
3	129249877	c.520G>C	(p.Gly174Arg)		single nucleotide variant	missense variant	Uncertain significance
3	129249881	c.524G>T	(p.Trp175Leu)	rs760894205	single nucleotide variant	missense variant	Uncertain significance
3	129249884	c.527C>T	(p.Ser176Phe)	rs2084776365	single nucleotide variant	missense variant	Pathogenic/Likely pathogenic
3	129249888	c.530+1G>C		rs2108750013	single nucleotide variant	splice donor variant	Likely pathogenic
3	129249892	c.530+5T>C		rs759637818	single nucleotide variant	intron variant	Uncertain significance
3	129251092	c.531-2A>G			single nucleotide variant	splice acceptor variant	Pathogenic
3	129251095	c.532T>C	(p.Tyr178His)	rs2084785435	single nucleotide variant	missense variant	Likely pathogenic
3	129251096	c.533A>G	(p.Tyr178Cys)	rs104893776	single nucleotide variant	missense variant	Pathogenic/Likely pathogenic
3	129251099	c.536T>A	(p.Ile179Asn)		single nucleotide variant	missense variant	Uncertain significance
3	129251101	c.538C>A	(p.Pro180Thr)	rs1560046837	single nucleotide variant	missense variant	Likely pathogenic
3	129251101	c.538C>G	(p.Pro180Ala)	rs1560046837	single nucleotide variant	missense variant	Pathogenic/Likely pathogenic
3	129251101	c.538C>T	(p.Pro180Ser)	rs1560046837	single nucleotide variant	missense variant	Pathogenic
3	129251102	c.539C>G	(p.Pro180Arg)	rs2084785483	single nucleotide variant	missense variant	Likely pathogenic
3	129251102	c.539C>T	(p.Pro180Leu)	rs2084785483	single nucleotide variant	missense variant	Pathogenic/Likely pathogenic
3	129247629	c.53G>A	(p.Gly18Asp)	rs200946638	single nucleotide variant	missense variant	Conflicting classifications of pathogenicity
3	129247629	c.53G>C	(p.Gly18Ala)		single nucleotide variant	missense variant	Uncertain significance
3	129247629	c.53G>T	(p.Gly18Val)	rs200946638	single nucleotide variant	missense variant	Uncertain significance
3	129251100	c.540del	(p.Glu181fs)	rs1271669044	Deletion	frameshift variant	Pathogenic
3	129251104	c.541G>A	(p.Glu181Lys)	rs775557680	single nucleotide variant	missense variant	Pathogenic/Likely pathogenic
3	129251104	c.541G>C	(p.Glu181Gln)	rs775557680	single nucleotide variant	missense variant	Uncertain significance
3	129251107	c.544G>A	(p.Gly182Ser)	rs104893780	single nucleotide variant	missense variant	Pathogenic
3	129251108 - 129251109	c.545_546delinsAA	(p.Gly182Glu)	rs2084785588	Indel	missense variant	Likely pathogenic
3	129251108	c.545G>A	(p.Gly182Asp)	rs2084785574	single nucleotide variant	missense variant	Pathogenic
3	129251108	c.545G>T	(p.Gly182Val)	rs2084785574	single nucleotide variant	missense variant	Pathogenic
3	129251109 - 129251110	c.548_638dup	(p.Ile214fs)	rs1578280574	Duplication	frameshift variant	Pathogenic
3	129251111 - 129251112	c.549dup	(p.Gln184fs)	rs1560046845	Duplication	frameshift variant	Pathogenic
3	129251114	c.551A>G	(p.Gln184Arg)	rs1402468701	single nucleotide variant	missense variant	Conflicting classifications of pathogenicity
3	129251116	c.553T>C	(p.Cys185Arg)	rs1236550448	single nucleotide variant	missense variant	Pathogenic/Likely pathogenic
3	129251117	c.554G>A	(p.Cys185Tyr)		single nucleotide variant	missense variant	Uncertain significance
3	129251119	c.556T>C	(p.Ser186Pro)		single nucleotide variant	missense variant	Pathogenic
3	129251120	c.557C>G	(p.Ser186Trp)	rs371288618	single nucleotide variant	missense variant	Pathogenic
3	129251120	c.557C>T	(p.Ser186Leu)	rs371288618	single nucleotide variant	missense variant	Uncertain significance
3	129251122	c.559T>C	(p.Cys187Arg)	rs2084785760	single nucleotide variant	missense variant	Likely pathogenic
3	129251123	c.560G>A	(p.Cys187Tyr)	rs1578280588	single nucleotide variant	missense variant	Pathogenic/Likely pathogenic
3	129251123	c.560G>C	(p.Cys187Ser)	rs1578280588	single nucleotide variant	missense variant	Conflicting classifications of pathogenicity
3	129251123	c.560G>T	(p.Cys187Phe)	rs1578280588	single nucleotide variant	missense variant	Likely pathogenic
3	129251125	c.562G>A	(p.Gly188Arg)	rs527236100	single nucleotide variant	missense variant	Pathogenic/Likely pathogenic
3	129251126	c.563G>A	(p.Gly188Glu)	rs1424131846	single nucleotide variant	missense variant	Pathogenic/Likely pathogenic
3	129251131	c.568G>A	(p.Asp190Asn)	rs104893779	single nucleotide variant	missense variant	Pathogenic/Likely pathogenic
3	129251131	c.568G>C	(p.Asp190His)	rs104893779	single nucleotide variant	missense variant	Conflicting classifications of pathogenicity
3	129251131	c.568G>T	(p.Asp190Tyr)	rs104893779	single nucleotide variant	missense variant	Pathogenic
3	129251132	c.569A>G	(p.Asp190Gly)	rs104893777	single nucleotide variant	missense variant	Pathogenic/Likely pathogenic
3	129251133	c.570C>G	(p.Asp190Glu)	rs2084785890	single nucleotide variant	missense variant	Pathogenic
3	129251134	c.571T>A	(p.Tyr191Asn)	rs1578280614	single nucleotide variant	missense variant	Likely pathogenic
3	129251134	c.571T>G	(p.Tyr191Asp)	rs1578280614	single nucleotide variant	missense variant	Uncertain significance
3	129251141	c.578C>A	(p.Thr193Lys)		single nucleotide variant	missense variant	Likely pathogenic
3	129251141	c.578C>T	(p.Thr193Met)	rs373974298	single nucleotide variant	missense variant	Uncertain significance
3	129251149	c.586C>A	(p.Pro196Thr)	rs765931092	single nucleotide variant	missense variant	Uncertain significance
3	129251150	c.587C>T	(p.Pro196Leu)	rs141468335	single nucleotide variant	missense variant	Uncertain significance
3	129247634	c.58G>A	(p.Val20Ile)	rs370401948	single nucleotide variant	missense variant	Uncertain significance
3	129247634	c.58G>C	(p.Val20Leu)		single nucleotide variant	missense variant	Uncertain significance
3	129251156	c.593T>C	(p.Val198Ala)	rs1374343616	single nucleotide variant	missense variant	Uncertain significance
3	129251157 - 129251159	c.595AAC[1]	(p.Asn200del)		Microsatellite	inframe_deletion	Uncertain significance
3	129251171	c.608T>C	(p.Phe203Ser)	rs2108750351	single nucleotide variant	missense variant	Uncertain significance
3	129251176	c.613A>G	(p.Ile205Val)	rs1001583714	single nucleotide variant	missense variant	Uncertain significance
3	129251177	c.614T>G	(p.Ile205Ser)	rs886057967	single nucleotide variant	missense variant	Uncertain significance
3	129251180	c.617A>C	(p.Tyr206Ser)		single nucleotide variant	missense variant	Uncertain significance
3	129251183	c.620T>G	(p.Met207Arg)	rs104893782	single nucleotide variant	missense variant	Pathogenic
3	129251188	c.625G>A	(p.Val209Met)	rs567288669	single nucleotide variant	missense variant	Uncertain significance
3	129247638	c.62G>A	(p.Arg21His)	rs552455660	single nucleotide variant	missense variant	Conflicting classifications of pathogenicity
3	129247638	c.62G>C	(p.Arg21Pro)		single nucleotide variant	missense variant	Uncertain significance
3	129251193	c.630C>T	(p.Val210=)	rs371192803	single nucleotide variant	synonymous variant	Conflicting classifications of pathogenicity
3	129251194	c.631C>T	(p.His211Tyr)	rs2084786563	single nucleotide variant	missense variant	Uncertain significance
3	129251195	c.632A>C	(p.His211Pro)	rs28933993	single nucleotide variant	missense variant	Likely pathogenic
3	129251195	c.632A>G	(p.His211Arg)	rs28933993	single nucleotide variant	missense variant	Pathogenic
3	129251204	c.641T>A	(p.Ile214Asn)		single nucleotide variant	missense variant	Uncertain significance
3	129251206	c.643C>G	(p.Pro215Ala)	rs2108750367	single nucleotide variant	missense variant	Likely pathogenic
3	129251207	c.644C>T	(p.Pro215Leu)	rs2084786704	single nucleotide variant	missense variant	Pathogenic
3	129251209	c.646del	(p.Pro215_Met216insTer)	rs777851867	Deletion	nonsense	Pathogenic
3	129251210	c.647T>A	(p.Met216Lys)	rs984572250	single nucleotide variant	missense variant	Pathogenic/Likely pathogenic
3	129251210	c.647T>G	(p.Met216Arg)	rs984572250	single nucleotide variant	missense variant	Pathogenic/Likely pathogenic
3	129251212	c.649A>T	(p.Ile217Phe)	rs1299366616	single nucleotide variant	missense variant	Uncertain significance
3	129251213	c.650T>G	(p.Ile217Ser)		single nucleotide variant	missense variant	Uncertain significance
3	129251222	c.659T>G	(p.Phe220Cys)		single nucleotide variant	missense variant	Uncertain significance
3	129251223	c.660T>G	(p.Phe220Leu)	rs141956356	single nucleotide variant	missense variant	Uncertain significance
3	129247642	c.66C>A	(p.Ser22Arg)	rs749567084	single nucleotide variant	missense variant	Uncertain significance
3	129251233	c.670G>A	(p.Gly224Arg)	rs759021503	single nucleotide variant	missense variant	Uncertain significance
3	129251234	c.671G>A	(p.Gly224Glu)	rs764633076	single nucleotide variant	missense variant	Uncertain significance
3	129251236	c.673C>T	(p.Gln225Ter)	rs752076372	single nucleotide variant	nonsense	Likely pathogenic
3	129251240	c.677T>C	(p.Leu226Pro)	rs2084786958	single nucleotide variant	missense variant	Conflicting classifications of pathogenicity
3	129251242	c.679G>A	(p.Val227Ile)		single nucleotide variant	missense variant	Uncertain significance
3	129247643	c.67C>A	(p.Pro23Thr)		single nucleotide variant	missense variant	Likely pathogenic
3	129247643	c.67C>G	(p.Pro23Ala)	rs104893797	single nucleotide variant	missense variant	Pathogenic
3	129247643	c.67C>T	(p.Pro23Ser)	rs104893797	single nucleotide variant	missense variant	Likely pathogenic
3	129251244	c.681C>T	(p.Val227=)		single nucleotide variant	synonymous variant	Uncertain significance
3	129251246	c.683T>C	(p.Phe228Ser)		single nucleotide variant	missense variant	Uncertain significance
3	129247644	c.68C>A	(p.Pro23His)	rs104893768	single nucleotide variant	missense variant	Pathogenic
3	129247644	c.68C>T	(p.Pro23Leu)	rs104893768	single nucleotide variant	missense variant	Pathogenic/Likely pathogenic
3	129251271	c.696+12G>A		rs55915536	single nucleotide variant	intron variant	Conflicting classifications of pathogenicity
3	129251260	c.696+1G>C		rs749356883	single nucleotide variant	splice donor variant	Likely pathogenic
3	129251264	c.696+5G>A		rs376802160	single nucleotide variant	intron variant	Conflicting classifications of pathogenicity
3	129251264	c.696+5G>C		rs376802160	single nucleotide variant	intron variant	Uncertain significance
3	129251365	c.697-11G>A		rs367631575	single nucleotide variant	intron variant	Conflicting classifications of pathogenicity
3	129251358	c.697-18G>A		rs746773592	single nucleotide variant	intron variant	Uncertain significance
3	129251373	c.697-3C>A		rs2108750429	single nucleotide variant	intron variant	Uncertain significance
3	129251382	c.703G>A	(p.Ala235Thr)	rs2108750434	single nucleotide variant	missense variant	Uncertain significance
3	129251383	c.704C>A	(p.Ala235Asp)	rs1390478420	single nucleotide variant	missense variant	Uncertain significance
3	129251385	c.706C>A	(p.Gln236Lys)		single nucleotide variant	missense variant	Uncertain significance
3	129251389	c.710A>T	(p.Gln237Leu)	rs774809893	single nucleotide variant	missense variant	Uncertain significance
3	129251390	c.711G>T	(p.Gln237His)		single nucleotide variant	missense variant	Uncertain significance
3	129251393	c.714G>T	(p.Gln238His)		single nucleotide variant	missense variant	Uncertain significance
3	129247647	c.71T>C	(p.Phe24Ser)		single nucleotide variant	missense variant	Uncertain significance
3	129247647	c.71T>G	(p.Phe24Cys)		single nucleotide variant	missense variant	Uncertain significance
3	129251400	c.721G>A	(p.Ala241Thr)	rs2084788760	single nucleotide variant	missense variant	Uncertain significance
3	129251400	c.721G>T	(p.Ala241Ser)		single nucleotide variant	missense variant	Uncertain significance
3	129247648	c.72C>A	(p.Phe24Leu)	rs768877243	single nucleotide variant	missense variant	Uncertain significance
3	129247648	c.72C>G	(p.Phe24Leu)	rs768877243	single nucleotide variant	missense variant	Uncertain significance
3	129251409	c.730C>T	(p.Gln244Ter)	rs1273934052	single nucleotide variant	nonsense	Likely pathogenic
3	129251411	c.732G>A	(p.Gln244=)	rs148222991	single nucleotide variant	synonymous variant	Conflicting classifications of pathogenicity
3	129251418	c.739G>A	(p.Glu247Lys)		single nucleotide variant	missense variant	Uncertain significance
3	129247649	c.73G>A	(p.Glu25Lys)	rs774425557	single nucleotide variant	missense variant	Uncertain significance
3	129251423	c.744G>A	(p.Lys248=)	rs141185480	single nucleotide variant	synonymous variant	Conflicting classifications of pathogenicity
3	129251424	c.745G>T	(p.Glu249Ter)	rs104893783	single nucleotide variant	nonsense	Pathogenic/Likely pathogenic
3	129251428	c.749T>C	(p.Val250Ala)	rs765519035	single nucleotide variant	missense variant	Uncertain significance
3	129251431	c.752C>T	(p.Thr251Ile)		single nucleotide variant	missense variant	Uncertain significance
3	129251433	c.754C>T	(p.Arg252Cys)	rs752805805	single nucleotide variant	missense variant	Uncertain significance
3	129251434	c.755G>A	(p.Arg252His)	rs765438313	single nucleotide variant	missense variant	Uncertain significance
3	129251434	c.755G>C	(p.Arg252Pro)	rs765438313	single nucleotide variant	missense variant	Uncertain significance
3	129251437	c.758T>C	(p.Met253Thr)		single nucleotide variant	missense variant	Uncertain significance
3	129251438	c.759G>T	(p.Met253Ile)	rs756658659	single nucleotide variant	missense variant	Conflicting classifications of pathogenicity
3	129251438 - 129251439	c.760_762dup	(p.Val254dup)	rs2108750464	Duplication	inframe_insertion	Uncertain significance
3	129251440 - 129251442	c.762CAT[2]	(p.Ile256del)	rs1553781360	Microsatellite	inframe_deletion	Conflicting classifications of pathogenicity
3	129251443	c.764T>G	(p.Ile255Ser)	rs2084789222	single nucleotide variant	missense variant	Uncertain significance
3	129251435 - 129251446	c.766_777del	(p.Ile256_Ile259del)	rs2084789093	Deletion	inframe_deletion	Uncertain significance
3	129251442 - 129251443	c.769_777dup	(p.Met257_Ile259dup)	rs2084789258	Duplication	inframe_insertion	Uncertain significance
3	129251454 - 129251465	c.778_789del	(p.Ala260_Ile263del)	rs2084789357	Deletion	inframe_deletion	Uncertain significance
3	129251457	c.778G>A	(p.Ala260Thr)		single nucleotide variant	missense variant	Uncertain significance
3	129251458 - 129251459	c.779_780del	(p.Ala260fs)	rs2108750475	Deletion	frameshift variant	Uncertain significance
3	129251460	c.781T>C	(p.Phe261Leu)	rs2108750476	single nucleotide variant	missense variant	Uncertain significance
3	129251462	c.783C>A	(p.Phe261Leu)	rs199583468	single nucleotide variant	missense variant	Uncertain significance
3	129251468 - 129251470	c.789CTG[1]	(p.Cys264del)	rs121918590	Microsatellite	inframe_deletion	Pathogenic/Likely pathogenic
3	129251478	c.799C>A	(p.Pro267Thr)	rs2084789550	single nucleotide variant	missense variant	Pathogenic
3	129251479	c.800C>T	(p.Pro267Leu)	rs104893781	single nucleotide variant	missense variant	Pathogenic
3	129251484	c.805G>A	(p.Ala269Thr)		single nucleotide variant	missense variant	Uncertain significance
3	129251485	c.806C>A	(p.Ala269Asp)	rs2084789658	single nucleotide variant	missense variant	Uncertain significance
3	129251487	c.808A>C	(p.Ser270Arg)	rs2084789677	single nucleotide variant	missense variant	Conflicting classifications of pathogenicity
3	129251489	c.810C>A	(p.Ser270Arg)	rs768210562	single nucleotide variant	missense variant	Conflicting classifications of pathogenicity
3	129251502	c.823A>C	(p.Ile275Leu)	rs761022507	single nucleotide variant	missense variant	Uncertain significance
3	129251505	c.826T>G	(p.Phe276Val)	rs766943400	single nucleotide variant	missense variant	Uncertain significance
3	129247658	c.82C>A	(p.Gln28Lys)	rs2108749182	single nucleotide variant	missense variant	Uncertain significance
3	129247658	c.82C>G	(p.Gln28Glu)		single nucleotide variant	missense variant	Uncertain significance
3	129251510	c.831C>A	(p.Thr277=)		single nucleotide variant	synonymous variant	Uncertain significance
3	129251512	c.833A>C	(p.His278Pro)	rs2108750497	single nucleotide variant	missense variant	Uncertain significance
3	129251515	c.836A>C	(p.Gln279Pro)		single nucleotide variant	missense variant	Uncertain significance
3	129247659	c.83A>G	(p.Gln28Arg)	rs1553780837	single nucleotide variant	missense variant	Pathogenic
3	129251526	c.847T>C	(p.Phe283Leu)	rs2084790979	single nucleotide variant	missense variant	Uncertain significance
3	129247660	c.84G>T	(p.Gln28His)	rs2108749184	single nucleotide variant	missense variant	Pathogenic
3	129251529	c.850G>A	(p.Gly284Ser)	rs765350593	single nucleotide variant	missense variant	Uncertain significance
3	129251529	c.850G>T	(p.Gly284Cys)	rs765350593	single nucleotide variant	missense variant	Uncertain significance
3	129251530	c.851G>A	(p.Gly284Asp)	rs2084791045	single nucleotide variant	missense variant	Likely pathogenic
3	129251535	c.856A>G	(p.Ile286Val)		single nucleotide variant	missense variant	Uncertain significance
3	129251544	c.865A>C	(p.Thr289Pro)		single nucleotide variant	missense variant	Uncertain significance
3	129247662	c.86A>G	(p.Tyr29Cys)	rs2084756646	single nucleotide variant	missense variant	Uncertain significance
3	129251554	c.875C>A	(p.Ala292Glu)	rs104893789	single nucleotide variant	missense variant	Pathogenic
3	129251554	c.875C>T	(p.Ala292Val)	rs104893789	single nucleotide variant	missense variant	Uncertain significance
3	129247663	c.87C>T	(p.Tyr29=)	rs149084537	single nucleotide variant	synonymous variant	Uncertain significance
3	129251565	c.886A>C	(p.Lys296Gln)	rs29001653	single nucleotide variant	missense variant	Likely pathogenic
3	129251565	c.886A>G	(p.Lys296Glu)	rs29001653	single nucleotide variant	missense variant	Pathogenic
3	129251567	c.888G>C	(p.Lys296Asn)	rs2084793009	single nucleotide variant	missense variant	Pathogenic
3	129251567	c.888G>T	(p.Lys296Asn)		single nucleotide variant	missense variant	Likely pathogenic
3	129251568	c.889A>C	(p.Ser297Arg)		single nucleotide variant	missense variant	Pathogenic
3	129251570	c.891C>G	(p.Ser297Arg)	rs142285818	single nucleotide variant	missense variant	Pathogenic
3	129251571	c.892G>A	(p.Ala298Thr)	rs781237162	single nucleotide variant	missense variant	Uncertain significance
3	129251572	c.893C>T	(p.Ala298Val)		single nucleotide variant	missense variant	Uncertain significance
3	129251574	c.895G>A	(p.Ala299Thr)	rs779665096	single nucleotide variant	missense variant	Uncertain significance
3	129247584	c.8G>A	(p.Gly3Asp)	rs972605266	single nucleotide variant	missense variant	Uncertain significance
3	129251587	c.908C>G	(p.Pro303Arg)	rs1578281100	single nucleotide variant	missense variant	Uncertain significance
3	129251587	c.908C>T	(p.Pro303Leu)	rs1578281100	single nucleotide variant	missense variant	Uncertain significance
3	129251592	c.913A>C	(p.Ile305Leu)	rs199701338	single nucleotide variant	missense variant	Uncertain significance
3	129251592	c.913A>G	(p.Ile305Val)	rs199701338	single nucleotide variant	missense variant	Uncertain significance
3	129251597	c.918T>A	(p.Tyr306Ter)		single nucleotide variant	nonsense	Likely pathogenic
3	129251598	c.919A>T	(p.Ile307Phe)	rs771322615	single nucleotide variant	missense variant	Conflicting classifications of pathogenicity
3	129251604	c.925A>T	(p.Met309Leu)	rs146391463	single nucleotide variant	missense variant	Uncertain significance
3	129251608	c.929A>G	(p.Asn310Ser)	rs1553781406	single nucleotide variant	missense variant	Uncertain significance
3	129251607	c.929del	(p.Asn310fs)	rs2084793386	Deletion	frameshift variant	Likely pathogenic
3	129247668	c.92T>C	(p.Leu31Pro)		single nucleotide variant	missense variant	Uncertain significance
3	129251613	c.934C>T	(p.Gln312Ter)	rs1578281136	single nucleotide variant	nonsense	Pathogenic
3	129251627	c.936+12G>A			single nucleotide variant	intron variant	Uncertain significance
3	129251616	c.936+1G>T		rs776014770	single nucleotide variant	splice donor variant	Pathogenic/Likely pathogenic
3	129252441	c.937-10T>A		rs750473517	single nucleotide variant	intron variant	Uncertain significance
3	129252450	c.937-1G>A			single nucleotide variant	splice acceptor variant	Pathogenic
3	129252450	c.937-1G>C		rs2084800561	single nucleotide variant	splice acceptor variant	Likely pathogenic
3	129252450	c.937-1G>T			single nucleotide variant	splice acceptor variant	Pathogenic
3	129252424 - 129252432	c.937-27_937-19del			Deletion	intron variant	Uncertain significance
3	129252449	c.937-2A>C		rs1578281565	single nucleotide variant	splice acceptor variant	Pathogenic/Likely pathogenic
3	129252449	c.937-2A>G		rs1578281565	single nucleotide variant	splice acceptor variant	Pathogenic/Likely pathogenic
3	129252449	c.937-2A>T		rs1578281565	single nucleotide variant	splice acceptor variant	Pathogenic
3	129252455	c.941G>A	(p.Arg314Gln)	rs753609310	single nucleotide variant	missense variant	Conflicting classifications of pathogenicity
3	129252460	c.946del	(p.Cys316fs)	rs1064793749	Deletion	frameshift variant	Likely pathogenic
3	129252462	c.948C>A	(p.Cys316Ter)		single nucleotide variant	nonsense	Likely pathogenic
3	129252462	c.948C>T	(p.Cys316=)	rs754809715	single nucleotide variant	synonymous variant	Conflicting classifications of pathogenicity
3	129247670	c.94G>C	(p.Ala32Pro)	rs2084756721	single nucleotide variant	missense variant	Uncertain significance
3	129252467 - 129252469	c.953_955del	(p.Leu318_Thr319delinsPro)	rs2084800683	Deletion	inframe_indel	Conflicting classifications of pathogenicity
3	129252473	c.959C>A	(p.Thr320Asn)	rs138831590	single nucleotide variant	missense variant	Conflicting classifications of pathogenicity
3	129252475	c.961A>G	(p.Ile321Val)		single nucleotide variant	missense variant	Uncertain significance
3	129252476	c.962T>A	(p.Ile321Asn)	rs1316267671	single nucleotide variant	missense variant	Uncertain significance
3	129252483	c.969C>A	(p.Cys323Ter)	rs142771862	single nucleotide variant	nonsense	Conflicting classifications of pathogenicity
3	129252488	c.974A>C	(p.Lys325Thr)	rs2108750763	single nucleotide variant	missense variant	Uncertain significance
3	129252491	c.977A>G	(p.Asn326Ser)	rs1264835715	single nucleotide variant	missense variant	Uncertain significance
3	129252490	c.977del	(p.Asn326fs)	rs2084800900	Deletion	frameshift variant	Likely pathogenic
3	129252492 - 129252493	c.979_980del	(p.Pro327fs)	rs1578281625	Deletion	frameshift variant	Likely pathogenic
3	129252491 - 129252494	c.979_982del	(p.Pro327fs)	rs527236102	Deletion	frameshift variant	Likely pathogenic
3	129252500	c.986G>A	(p.Gly329Asp)		single nucleotide variant	missense variant	Uncertain significance
3	129252505	c.991G>A	(p.Asp331Asn)	rs200095648	single nucleotide variant	missense variant	Uncertain significance
3	129252505	c.991G>C	(p.Asp331His)		single nucleotide variant	missense variant	Uncertain significance
3	129252507 - 129252523	c.995_1011del	(p.Glu332fs)		Deletion	frameshift variant	Uncertain significance
3	129252512	c.999del	(p.Ser334fs)		Deletion	frameshift variant	Uncertain significance
3	129247675	c.99G>C	(p.Glu33Asp)		single nucleotide variant	missense variant	Uncertain significance

## Sheet: Table S2
Gene	OMIM	GRCh37.p13
GUCA1B	602275	6: 42,152,139-42,162,654
GUCA1A	600364	6: 42,123,144-42,147,794
CIB2	605564	15: 78,396,948-78,423,886
NRL	162080	14: 24,549,316-24,584,223
NR2E3	604485	15: 72,084,977-72,110,600
RLBP1	180090	15: 89,753,100-89,764,982
RPGR	312610	X: 38,128,416-38,186,817
BEST1	607854	11: 61,717,293-61,732,987
SOX3	313430	X: 139,585,152-139,587,225
RIMS1	606629	6: 72,596,406-73,112,845
OPHN1	300127	X: 67,262,186-67,653,755
OPA1	605290	3: 193,310,933-193,415,612
OPA3	606580	19: 46,030,685-46,105,470
CA4	114760	17: 58,227,297-58,248,260
IDH3B	604526	20: 2,639,041-2,644,865
CNGA1	123825	4: 47,937,994-48,018,689
NEK2	604043	1: 211,836,114-211,848,960
LRAT	604863	4: 155,548,097-155,674,270
EYS	612424	6: 64,429,876-66,417,118
OFD1	300170	X: 13,752,832-13,787,480
ROM1	180721	11: 62,379,194-62,382,592
MYO7A	276903	11: 76,839,310-76,926,284
CACNA2D4	608171	12: 1,901,123-2,028,002
TOPORS	609507	9: 32,540,542-32,552,551
DHDDS	608172	1: 26,758,773-26,797,785
RP1	603937	8: 55,528,627-55,543,394
PRPF6	613979	20: 62,612,488-62,664,453
FAM161A	613596	2: 62,051,989-62,081,278
RBP3	180290	10: 48,381,487-48,390,991
RP2	300757	X: 46,696,375-46,741,793
PITPNM3	608921	17: 6,354,584-6,459,814
CDHR1	609502	10: 85,954,410-85,979,377
MAK	154235	6: 10,762,956-10,838,764
PRPF3	607301	1: 150,293,925-150,325,671
SAG	181031	2: 234,216,462-234,255,701
ADAM9	602713	8: 38,854,388-38,962,663
ZNF513	613598	2: 27,600,098-27,603,657
RP9	607331	7: 33,134,409-33,149,013 r
AIPL1	604392	17: 6,297,013-6,338,519
FSCN2	607643	17: 79,495,422-79,504,156
SNRNP200	601664	2: 96,940,074-96,971,297
RGR	600342	10: 86,004,809-86,019,716
CNGB1	600724	16: 57,917,503-58,005,020
CLRN1	606397	3: 150,643,950-150,690,786
CRB1	604210	1: 197,170,592-197,447,585
CERKL	608381	2: 182,401,403-182,545,392
GUCY2D	600179	17: 7,905,912-7,923,657
ARL6	608845	3: 97,483,365-97,519,953
PRCD	610598	17: 74,523,668-74,549,660
USH1C	605242	11: 17,515,442-17,565,963
CRX	602225	19: 48,322,703-48,346,587
PCDH15	605514	10: 55,562,531-57,387,702
TULP1	602280	6: 35,465,651-35,480,715
CACNA1F	300110	X: 49,061,523-49,089,833
PRPF8	607300	17: 1,553,923-1,588,176
SPATA7	609868	14: 88,851,268-88,936,694
KCNV2	607604	9: 2,717,502-2,730,037
RDH12	608830	14: 68,168,603-68,201,169
RHO	180380	3: 129,247,483-129,254,012
CDH23	605516	10: 73,156,691-73,575,702
PDE6C	600827	10: 95,372,345-95,425,767
NPHP4	607215	1: 5,922,871-6,052,533
PDE6B	180072	4: 619,373-664,571
PDE6A	180071	5: 149,237,519-149,324,356
PROM1	604365	4: 15,964,699-16,086,001
CNNM4	607805	2: 97,426,639-97,477,628
IMPG2	607056	3: 100,941,390-101,039,404
SEMA4A	607292	1: 156,117,157-156,147,543
PDE6G	180073	17: 79,617,489-79,630,142
ABCA4	601691	1: 94,458,393-94,586,688
PCARE	613425	2:29,284,561-29,297,389
MERTK	604705	2: 112,656,056-112,787,138
USH2A	608400	1: 215,796,236-216,596,738
RPE65	180069	1: 68,894,505-68,915,642
RAX2	610362	19: 3,769,087-3,772,233
C8orf37	614477	8: 96,257,147-96,281,429
RP1L1	608581	8: 10,463,859-10,569,697
RPGRIP1	605446	14: 21,756,098-21,819,460
TTC8	608132	14: 89,290,497-89,344,335
USH1G	607696	17: 72,912,176-72,919,351
ARL2BP	615407	16: 57,279,010-57,287,516
PRPH2	179605	6: 42,664,340-42,690,312
IMPDH1	146690	7: 128,032,331-128,050,306
KLHL7	611119	7: 23,145,353-23,217,533
ALMS1	606844	2: 73,612,886-73,837,920
PRPF31	606419	19: 54,618,837-54,635,140
PNPLA6	603197	19: 7,598,890-7,626,650
